# Supplementary material for: Effective extraction of Arabidopsis adherent seed mucilage by ultrasonic treatment
Source: Sci Rep. 2017 Jan 16;7:40672. doi: 10.1038/srep40672 (PMC5238429; doi:10.1038/srep40672)
Supplement: Supplementary Dataset 1 [file srep40672-s1.xls]

## Sheet: mass
Effective extraction of Arabidopsis adherent seed mucilage by ultrasonic treatment
Xianhai Zhao1,2,3, Lijun Qiao4 & Ai-Min Wu1,2,3*
Supplementary Table S1. The mucilage composition from published papers.
The detail message of the extraction information have been summarized by Voiniciuc et al. (2015). So only the sugar content results are here and present as mass and molar ratio form.
Sugar composition:mg/g seeds
Macquet,2007	Seeds were extracted respectively.
	non-adherent	0.2% (w/v) Ammonium Oxalate	0.05 N HCl	0.1 N NaOH
Rha	8.1	7.6	7.3	7.7
Ara	0.1	0.1	3.2	1.2
Gal	0.2	0.2	0.8	2.7
Glc	0.35	0.2	2.4	n.d.
Xyl	0.6	0.9	0.8	n.d.
Man	0.1	n.d.	n.d.	n.d.
GalA	9.1	8.6	14.7	11.1
Total	18.55	17.6	29.2	22.7
Yu, 2014	Seeds were extracted sequentially.
	non-adherent	adherent-0.2N NaOH	adherent-2N NaOH
Rha	7.32	2.05	3.44
Ara	0.06	0.25	0.43
Gal	0.18	0.41	0.6
Glc	0.24	0.52	1.03
Xyl	0.39	0.28	0.51
Man	0.85	0.48	1.01
GalA	8.34	2.87	4.99
Total	17.38	6.86	12.01
Kong,2013	Seeds were extracted respectively.
	non-adherent	RG hydrolase
Rha	8.3	10.3
Ara	0.1	0.07
Gal	n.d.	0.14
Glc	0.1	0.29
Xyl	0.1	0.28
Man	0.8	0.16
GalA	9.4	15.7
Total	18.8	27
Voiniciuc,2013	Seeds were extracted sequentially.
	non-adherent	vigorously shaking
Rha	7.70239	2.01424
Ara	0.154634	0.0525455
Gal	0.423376	0.115302
Glc	0.216192	0.144128
Xyl	0.414359	0.0945819
GalA	11.3902	2.66748
Total	20.3011	5.08828
Voiniciuc,2015a	Total-water with vigorously shaking
Total	33.44
Voiniciuc,2015a	Total-water with vigorously shaking
Total	39.86
Macquet, A.; Ralet, M.-C.; Kronenberger, J.; Marion-Poll, A.; North, H.M. In situ, chemical and macromolecular study of the composition of Arabidopsis thaliana seed coat mucilage. Plant Cell Physiol. 2007, 48, 984–999.
Yu, L.; Shi, D.; Li, J.; Kong, Y.; Yu, Y.; Chai, G.; Hu, R.; Wang, J.; Hahn, M. G.; Zhou, G.; et al. CSLA2, a Glucomannan Synthase, is Involved in Maintaining Adherent Mucilage Structure in Arabidopsis Seed. Plant Physiol. 2014, 164, 1842–1856.
Kong, Y.; Zhou, G.; Abdeen, A.; Schafhauser, J.; Richardson, B.; Atmodjo, M.; Jung, J.; Wicker, L.; Mohnen, D.; Western, T.; et al. GALACTURONOSYLTRANSFERASE-LIKE5 is involved in the production of Arabidopsis seed coat mucilage. Plant Physiol. 2013, 163, 1203–1217.
Voiniciuc, C.; Dean, G.H.; Griffiths, J.S.; Kirchsteiger, K.; Hwang, Y.T.; Gillett, A.; Dow, G.; Western, T.L.; Estelle, M.; Haughn, G.W.; et al. Flying saucer1 is a transmembrane RING E3 ubiquitin ligase that regulates the degree of pectin methylesterification in Arabidopsis seed mucilage. Plant Cell 2013, 25, 944–959.
Voiniciuc C, Gunl M, Schmidt MHW, Usadel B (2015) Highly Branched Xylan Made by IRREGULAR XYLEM14 and MUCILAGE-RELATED21 Links Mucilage to Arabidopsis Seeds. Plant physiology 169: 2481-2495
Voiniciuc C, Schmidt MH, Berger A, Yang B, Ebert B, Scheller HV, North HM, Usadel B, Gunl M (2015) MUCILAGE-RELATED10 Produces Galactoglucomannan That Maintains Pectin and Cellulose Architecture in Arabidopsis Seed Mucilage. Plant physiology 169: 403-420

## Sheet: molar ratio
Sugar composition: mol%
Macquet,2007	Seeds were extracted respectively.
	non-adherent	non-adherent-0.2% (w/v) Ammonium Oxalate	Total-0.05 N HCl	Total-0.1 N NaOH
Rha	0.472236	0.465405	0.270174	0.369159
Ara	0.00637491	0.00669602	0.1295	0.0629076
Gal	0.0106246	0.0111598	0.0269787	0.117949
Glc	0.0185931	0.0111598	0.080936	n.d.
Xyl	0.0382495	0.0602642	0.0323751	n.d.
Man	0.00531231	n.d.	n.d.	n.d.
GalA	0.448609	0.445316	0.460035	0.449985
GalA & Rha	0.920846	0.91072	0.73021	0.819143
hemicellulose sugar	0.0605613	0.07812	0.188854	0.180857
Yu, 2014	Seeds were extracted sequentially.
	non-adherent	adherent-0.2N NaOH	adherent-2N NaOH
Rha	0.45689	0.323287	0.310111
Ara	0.00409498	0.0431097	0.0423864
Gal	0.0102372	0.0589152	0.0492854
Glc	0.0136496	0.0747218	0.0846067
Xyl	0.0266174	0.0482828	0.0502723
Man	0.0483424	0.0689739	0.0829638
GalA	0.440168	0.382709	0.380374
GalA & Rha	0.897058	0.705997	0.690485
hemicellulose sugar	0.089292	0.219282	0.224908
Kong,2013	Seeds were extracted respectively.
	non-adherent	Total-RG hydrolase
Rha	0.480193	0.42055
Ara	0.00632612	0.0031252
Gal	0	0.00520856
Glc	0.00527165	0.0107892
Xyl	0.00632612	0.0125008
Man	0.0421732	0.00595264
GalA	0.45971	0.541874
GalA & Rha	0.939903	0.962424
hemicellulose sugar	0.0548255	0.0267872
Voiniciuc,2013	Seeds were extracted sequentially.
	non-adherent	adherent-water,vigorously shaking
Rha	0.415479	0.431586
Ara	0.00912069	0.0123109
Gal	0.0208094	0.0225114
Glc	0.0106261	0.0281393
Xyl	0.0244399	0.0221597
GalA	0.519525	0.483292
GalA & Rha	0.935004	0.914879
hemicellulose sugar	0.05437	0.0569821
Huang,2011	Seeds were extracted sequentially.
	non-adherent	adherent-0.2N NaOH	adherent-2N NaOH
Rha	0.409	0.377	0.339
Ara	0.004	0.008	0.047
Gal	0.039	0.05	0.073
Glc	0.012	0.023	0.079
Xyl	0.024	0.031	0.068
Man	0.006	0.013	0.051
GalA	0.508	0.499	0.345
GalA & Rha	0.917	0.876	0.684
hemicellulose sugar	0.073	0.102	0.239
Walker, 2011	Seeds were extracted sequentially.
	0.05 N HCl	0.1 N NaOH
Rha	0.46	0.319
Ara	0.047	0.136
Gal	0.014	0.051
Glc	0.009	0.068
Xyl	Trace	0.084
Man	0.005	0.018
GalA	0.43	0.296
GalA & Rha	0.89	0.615
hemicellulose sugar	0.066	0.289
Voiniciuc,2015a	vigorously shaking
Rha	0.4139
Ara	0.0123
Gal	0.035
Glc	0.0072
Xyl	0.0348
Man	0.0058
GalA	0.4909
GalA & Rha	0.9048
hemicellulose sugar	0.0879
Voiniciuc,2015a	vigorously shaking
Rha	0.4412
Ara	0.0093
Gal	0.011
Glc	0.0076
Xyl	0.0311
Man	0.0061
GalA	0.4921
GalA & Rha	0.9333
hemicellulose sugar	0.0575
Dean, 2007	1 M Na2CO3
Fuc	0.0012
Rha	0.3561
Ara	0.012
Gal	0.0167
Glc	0.0584
Xyl	0.0306
Man	0.0106
GalA	0.5145
GalA & Rha	0.8706
hemicellulose sugar	0.0699
Macquet, A.; Ralet, M.-C.; Kronenberger, J.; Marion-Poll, A.; North, H.M. In situ, chemical and macromolecular study of the composition of Arabidopsis thaliana seed coat mucilage. Plant Cell Physiol. 2007, 48, 984–999.
Yu, L.; Shi, D.; Li, J.; Kong, Y.; Yu, Y.; Chai, G.; Hu, R.; Wang, J.; Hahn, M. G.; Zhou, G.; et al. CSLA2, a Glucomannan Synthase, is Involved in Maintaining Adherent Mucilage Structure in Arabidopsis Seed. Plant Physiol. 2014, 164, 1842–1856.
Kong, Y.; Zhou, G.; Abdeen, A.; Schafhauser, J.; Richardson, B.; Atmodjo, M.; Jung, J.; Wicker, L.; Mohnen, D.; Western, T.; et al. GALACTURONOSYLTRANSFERASE-LIKE5 is involved in the production of Arabidopsis seed coat mucilage. Plant Physiol. 2013, 163, 1203–1217.
Voiniciuc, C.; Dean, G.H.; Griffiths, J.S.; Kirchsteiger, K.; Hwang, Y.T.; Gillett, A.; Dow, G.; Western, T.L.; Estelle, M.; Haughn, G.W.; et al. Flying saucer1 is a transmembrane RING E3 ubiquitin ligase that regulates the degree of pectin methylesterification in Arabidopsis seed mucilage. Plant Cell 2013, 25, 944–959.
Voiniciuc C, Gunl M, Schmidt MHW, Usadel B (2015) Highly Branched Xylan Made by IRREGULAR XYLEM14 and MUCILAGE-RELATED21 Links Mucilage to Arabidopsis Seeds. Plant physiology 169: 2481-2495
Voiniciuc C, Schmidt MH, Berger A, Yang B, Ebert B, Scheller HV, North HM, Usadel B, Gunl M (2015) MUCILAGE-RELATED10 Produces Galactoglucomannan That Maintains Pectin and Cellulose Architecture in Arabidopsis Seed Mucilage. Plant physiology 169: 403-420
Walker, M.; Tehseen, M.; Doblin, M.S.; Pettolino, F.A.; Wilson, S.M.; Bacic, A.; Golz, J.F. The transcriptional regulator LEUNIG_HOMOLOG regulates mucilage release from the Arabidopsis testa. Plant Physiol. 2011, 156, 46–60.
Dean, G. H.; Zheng, H.; Tewari, J.; Huang, J.; Young, D. S.; Hwang, Y. T.; Western, T. L.; Carpita, N. C.; McCann, M. C.; Mansfield, S. D.; Haughn, G. W. The Arabidopsis MUM2 gene encodes a beta-galactosidase required for the production of seed coat mucilage with correct hydration properties. Plant Cell 2007, 19, 4007–4021.
